# Supplementary material for: Diverged and Active Partitiviruses in Lichen
Source: Front Microbiol. 2020 Oct 21;11:561344. doi: 10.3389/fmicb.2020.561344 (PMC7609399; doi:10.3389/fmicb.2020.561344)
Supplement: Supplementary Table 1 — A list of RdRp-encoding OTUs except for major RNA viruses. [file Table_1.XLSX]

## Sheet: Table S1
Name	Status	Accession	Sequence	Length	Reads in dsRNA-seq	Average coverage in dsRNA-seq	Reads in ssRNA-seq	Average coverage in ssRNA-seq	BLASTX	Group	Note
Lichen RdRp-encoding sequence 1	full	BLWB01000001	GTCTATGGGAGCGTACGTAGACGGACATTCTTGGAATGTCGTGCTAGTTCACTGGTGTGTAGCTCTGCACTTTAAGCAGTTTCTGTGTGCCTTCGTGGTGTGCGAAAGGCTAGAAGTGTGTCAACTTTAGCTACGGCCCCCTTGCGTGGGGCGTTGGTCTTTGGGATCGGAGGCGGTTGCCTCGTTCTGGGTCTTCACCCGTGGGTTTTCAGCCCGGTTCACTTCGTGAACGTCATCTTTCGTAAGTAGATGTTAAACAACTTGAACTATAGCGGTAAAACATCCATGTAAAAGAACGGCGGTTGTTAAAAGCTGTGGAGTCGTGATCCTAGAAGCTTATCCTTAACAATCACATTGGTGTCCTCATGTCTGGCAGCTCGTGGTGCCCGAGTTTCTTGT…	12770	53707	964.225	136	2.50423	Wuhan insect virus 14	Hypoviridae
Lichen RdRp-encoding sequence 2	full	BLWB01000002	AACAACAAACTGAGAGCAAGCGCGCGCATACAACCTTTTGCCTTCGCCATCAATTTTCTCTCTCGTTTGTTGTTGTTTCTGACGCACAAGCCCTCGGGGAAACCCGTTGTAGCGTCCCAGCCATGGCTTCCATCCAGTTCCAGCCCACGGTCCTTGCGAACCAGGCTTCTGTCCGCACTGCTCTTGTCAATGCCTATACCACCACCGCGTGTATTAAGGAATTTCCTGCCCCTGCCAAGCTTATCCTACCTGAGATACAGCCGGGGGAGGTTGATGAGACCTCGAAACCCTGCACCCTTGCGGTGCCACCGATGCCCAATATGCTGCAGCGCCACACCGCCGATGGGATGGATATGACGAACATCCTAATGGAGATGAACATGTACGGGCGCACTCGCC…	6443	18967	645.003	4	0.155983	Beihai barnacle virus 15	Riboviria
Lichen RdRp-encoding sequence 3	full	BLWB01000003	AGAAAAGGTATCTAGAACCTACTAGTTCAACCAAAACCTTTACTACTGATTTAAGAATCACGCTGCACACAATGCCTAACTTACTTTTCCTGCAAAGAGTACCAAAGCATATCATGCCATGGCGATTCGAATTCAAACTTCCCAAAGAAGTAACTGAACATCGAAAAGATATCGTTATTAGAGCAATGAATATGTATTACTCGCAAGATGAAATCGCACAAGTTTTGACGAACCGCAGATCTGACTTTTCAGACCAAGCAGTAATCGAAGACTTTCTTTCAACTGAACATGACTATCACCCAATACCAAAAGATGATCACTTCAATTCAGCCGTCGAACAGACAAGAATACTCTTCCAACCGTCAGAAACTTTATATCCTATCGCTTTTCCCGACTTGA…	1982	9385	439.451	2	0.26337	Fusarium solani partitivirus 2	Partitiviridae
Lichen RdRp-encoding sequence 4	full	BLWB01000004	CGTAAAAAGTTACGCTTACGCACTCTCCTTCGGGTTCGGCGTGAGCCGTTCGGTGGCTAACGGAAACACCGAGCACAGGGTCCTTCCTGAATTAACAGGTACAAGGGACGGAAGCCTCAGCCTGTCATGGCAGGTGCACTAATGATGCACTGTAATAAGAGGCACGCTTGCCCCCGGGCATGATAACAGGGGTCCTAACATGGGTAATAAAGTCCAGATCATTGATCCGGGATCTGGAGTTCTGCCTGTGCTCACAATCTAAAAGGTTGATAGAGGCGTTACGCAACACGCCTTTGATGACGCCTAATAAGATCATCAACAAAGGAAATTGCGGCTGTAATTTGGTGCCCCCAATTTGGGGGCACTAAATTATAGTGTCTTTTCGGTCATGCACTCAAG…	8993	15078	394.598	7	0.18759	Totiviridae sp.	Totiviridae
Lichen RdRp-encoding sequence 5	full	BLWB01000005	ACACAAAAACGCAATTAACACTTCGTCCACAACTTTCCAAATCAAAATGGCTTATGCTATCAATGGAATTGAGTCAAAGATGATTAACAAGAATGACAACGTGGACCTCAGTGAGAATTGTGATTTTGTTCCACCAATCAATATGATACAAGATTTCCTGATGCGTGAGAAAGTAGGGAAAACCACGGTGACATTGGATGGAGAAGTGAGCTGGTATGAGGAAGGAAATACCATGGCCCCCTTTTATTACAATGAGCGGTATAGTGAAGAATTTAAGGCAGATGCATTGTCTTCAATTGTGTTGCGCAATGGAGTCAGCTGGGATAGCATTACACCAATCCTGCATCCTGCATTGGCTGGGCTAGAGATAGGTGCTGCCGGCATTGATGAGGCGTTTAC…	5144	8313	387.429	4	0.183126	Totiviridae sp.	Totiviridae
Lichen RdRp-encoding sequence 6	full	BLWB01000006	GGAATATAACAGAGCCAGACGATTCAGCCGCACCACTAACCCCTAACCCAACTAACCACTGATCCTGACAGCTTATCTAGTTATCATACCGCTACTCCAACCATGCAGCCATTTCCAACTGAGCCAGGGGTGTCTGAAGCGCTGGCAAGCGCGCACAAGAGGAAGAGAGAGTGGGAGGAGGAGAGCCAGGATGACGTAAGCGTCTCGGCGCTCACTATTGGTGATATCCCGTCAAGCGTGGGGAGTACCGCCACCAAGCGTCGCAAGGTCTGGCGCCGCAACCAGAAAGCTTCCGTGCGCACCCAAGCCAAGCACAATATGCGGCCCAGTTTCACGCACATCACCGTGCTGGATGGGGGCTTCTTTCATCGGCACGTCAAGAAGGAATGGCTATTTGCC…	2049	3483	358.533	0	0	Gremmeniella abietina RNA virus 6	unclassified dsRNA viruses
Lichen RdRp-encoding sequence 7	full	BLWB01000007	AGAAAACTCTTGCTCAATTTTCCAGCAAGTTCTATCCCATCAAAGTTTACACTCCTACAGAAACCTGTACCCTCACACACTATGCAGAACCTCTCCTACATCGGAAAGAAGCCTTCTCTTGGATTACCAATCCACGGAAAGAAATCTTCACCTGATGATACGATCACTCCCGCAATGAACAGAATCATTGATACTGCTCTTTATAAATTCCTGACACAACCCGAAGCTCACAAAGTCATTCATGGCTACCGACGCTCAGTCTGGAACGAAGACGCACTCAACACTGACATTGAACGGCTCAATTCCATCGAAAAACTCGTCCCTAAAGACGATCACTATTGGAATGCGATCAATCACATCAAAAAGATGCTTCAACCTGAAGTCCCTCTCCAACCAGTA…	1943	1376	167.045	4	0.461657	Grosmannia clavigera partitivirus 1	Partitiviridae
Lichen RdRp-encoding sequence 8	partial	BLWB01000008	CCGGGCGAAGCGAATTGTTCACACCATATTGGACGATGGGGGGCGGATGGAGTTTCCGTTGTTGGAGGATCTGGCGGAGGTGCCGTACAAGCCAAACAAGTTCCCGGGCTTCGAGTACGCACGCGACGGGTTGAAGACGCGCAAGGAGGCGGATCACGCAGCGCAGGCGGACGCGGAGCGAGCCTGGGTACGGTTGATGGGTGGGGAGCATGTGCAGCCACACTATGTACGCTTGGGGGGGCGAGGCAAGGTCGTTAAGATGCCGTTGGAGGATGCAAAGAAGGAGGACATGGCAAAGGGGCGGCTGATTCTCATGCTCTCGCAACGAGATTTGAAGCTGCTGGGGGTCACGGAGAAGCCGCTTACGGCGCGCTTCAAGGCGGAGGACTGCCCCATCTA…	1529	1060	146.453	0	0	Sclerotium hydrophilum virus 1	unclassified dsRNA viruses
Lichen RdRp-encoding sequence 9	partial	BLWB01000009	GCAGTACTCCCCTATGTCCTACAGGGGGGGAGGTACGATTACGAAGTAATCGACAAGATCACTAGGTGCGTCCTAGTGCAGTGCAGCACGCCGGATGGCTATGCTGACTACATCACTGCCATGAAGGCATTGAAAAAGCACATGCGTAAGCATTATGCTGAAACAGGAGGCGGCTTAGGCCTCTCAGATCTACCAATAACTGGTAGGATCCGCAGAGTTTTATACTATGCGAAAACGGCCTTCTCACAGAGGTGGAAGACCGATCGTAGAGGTAGAACTCTACAGCTCATGCTATGGACTCAAGCCAGGGCATGTGGTCTTGCTAACAGCAAGATGATGGAAGTCTCTATGGAGAAATTCCTGAAAACCGTGACTAGCACGGCGAGAGATATTGAGATC…	2841	1346	110.101	2	0.164027	Neofusicoccum parvum narnavirus 1	Narnaviridae
Lichen RdRp-encoding sequence 10	full	BLWB01000010	AAACAAAACAATCAAAGCAAACACAGCATCCAAAATCTGCCAGCTTTTCCTATTGGTTTTTCTTGAACTTTTTTTCCTAAGATTTTGCAACGAATTTTCGATAAGCTTTTTGTGCTTTGGTGTTTTGGACATCAGCCCACCCATCTAAAGAATTCATAAAACAATGGCAGCTCAGAGTTCATTGACAATGGAAAAGTATGAAAAACTTAGGGAGTATATGCACACCAAAAATGGAATCTTCAACTCATTAACAAAGCGGGTGCCAGAAATAGGAGTACGTGGCCTAATCAGAGCCCCGAAACCGACAGCATTGGTCCCTGTAATGCTCGAGTTTAGGAAGGAAGGAGTGTATAATAGAGCAGGTGCAGTACCGGAAAAGTGGCACAAGGACAGAGTACT…	5702	2440	101.852	2	0.0420905	Diatom colony associated dsRNA virus 17 genome type A	unclassified dsRNA viruses
Lichen RdRp-encoding sequence 11	partial	BLWB01000011	CACAGCAAAAAACAGTGTCAGTACTCAGCCAAGAACCAGTTAGGCCAGAAGGTCTTCATGGTAGGAGGAGGACTGTAACTGAAATTCATGAGGTTTGCTTGAATTTTAGCGATAGTCGGGAACTCTTGAATGTCGATTGGAAGTTCGGAGATTACGTCTTGGTAGAACGTTTCTCGAAATGTCTTCTCGTCAGGAGTGAAACCTTGACGCGCATAAAAAGAGAATATATCCTTGCAAACATTGTAGGATGGTTTGTGATAACCACAGAGTGCGTACGCAATACCAATGGCAGTTGCCATGGTTTTAGATGGGCTTGGGTCAGCCATCTTGGTATGGTACATCTGGGCTAGTAATTCACGATGATCTCGGTGCGGGAAGCCGTTGTTGTTGCGGTAGCCA…	1868	722	84.1167	0	0	Soybean leaf-associated partitivirus 1	Partitiviridae
Lichen RdRp-encoding sequence 12	full	BLWB01000012	CAAACCCAAGCAAACAAAACAATCAAACAGCCCAAAATCAAACACTCAAGGAAACGGCAATTGAACTTTAGAACTTAAACACAAGGGTTTTTAAGTGTAAAGGATAAGGAGCCAATCTGAGAGATAAGGAACAGAGAGTCTAGTGCAGCGCATACAAGAAGGCAACACGTTATGGAGATGATAGGGATGGTCAAGAGGCGAGAAAGCCACGCAACCAAGAGACCTATAGTTTTTCCGTTGGAGACACCTAATGAATTCGAAAACAAAAACAGGGCTGAGTTGGAGGAAATGGGAGCATATCTGGAAACAGAGTTGAGGGGATGTTGGAATCCAGGAAATAGAGCATACATGGTAGTTCCAGTGAAGACACCAGACTGGGTAAAGGAGACAGTGAGAGTA…	6223	2025	78.4265	2	0.0681343	Diatom colony associated dsRNA virus 17 genome type A	unclassified dsRNA viruses
Lichen RdRp-encoding sequence 13	full	BLWB01000013	GGGAAAATTAGAGGACTACGGTCTGGTTGCCGGTTTTGCGGTTTCCACATACCTCTTCGATGGGGAGGTATGGCAGGTTTTCCTGGTGTTGGGTTCCCTGAGCCCAGCATCCCACCCATCGTTCTTCCCGAGCACACGGGGTAAAGTAAGTGCCGTTGGTGGGGTACCACCTGGTGGTTTTGGAATTCAGCCATAAATCGAAATCCAATTTTATGAAAAGATGTCTACGGACGTTGGCCCCGGGACGGTGCACCCGGCTAATAAAGGCATTTTAAGGCGCGTCGAGCGCTCCGTTTTTCTACGGATGGCGGAGCCCCAAGAACTCGACTGGGTGAGGCCTATCGTCAGGCTTCCTACGGTTCCGGCCGTGGGTTGGCCTGATGACCTCAACGTTGGCGT…	4209	1483	77.3599	28	1.58209	Riboviria sp.	Riboviria
Lichen RdRp-encoding sequence 14	partial	BLWB01000014	AAATAAACACCAAAAAGAAATGTGACAACAAATCAACAAGGACCTGAATATCAGGCAAAATAAACAATTTCAGCGGACTAAGAAAATTCCAAGGAATATTGACAAAGGATAACAATGCTACTACAAGAATTTTATCCATGTCAAAAGAAAAATGCCTGTACTCACTTAGTAGTTTGCAATTTGCTATAAATTGGATATTGTTAATTGCAACTACAAGTCTTGAAAGTAAAGGTGATCCCATTCTTGGAAAAGGCCTAACAGCCATGTACGCCAAAAACAACCAATGCCGGACATATAAGGTGGTAACATTTGCACCGGACGAACCTGGAACATTTAGATCAGGCTCAATGAAACGGTATGCAGTTTTGGCAATGAGACCATCAATTTGACCAGAAGTCA…	3422	1077	73.3001	10	0.684103	Neofusicoccum luteum fusarivirus 1	unclassified ssRNA viruses
Lichen RdRp-encoding sequence 15	full	BLWB01000015	GTCTTCGCACCAACCATAAACAAAACAAAACGCCCATGCCATTGTGTATAACATCCGCAGGGTTAAATGCCGCAAACTCTCCGCAGTACTTGAAGCCCCTCTGCAACCCCTACTCTTACACCAGTAGGCGGAAAGCCGCTGAGCTTGCACCCTTACTCGAGAGCCCTTGCCGCCACCACGGCCACAGCACGCCTTCTTCATACTACGTACCCATCAACCCTGTTTCCCCAAAAACCGCAGCGCTGATCGCTCACAACAACCGGGCGAAACTCCGAGCACAATGCTTACTGCCACCGCGATGGTAGGCCTTAGTGCCGCATGGAACTTCCCCCTTCTCCCACCCCCAGTAGCGTACGTCACGGTTAATCCAGTTAGGAGCCCCTCAGCACTGAGGAAGCT…	10407	3194	68.2785	36	0.833189	Pistacia-associated flexivirus 1	Gammaflexiviridae
Lichen RdRp-encoding sequence 16	partial	BLWB01000016	TTAATTCTGTTTTCCCGCTCGTTTTTCATTTTGTTAATCTTTCTGTTTTGTGCGAGCGGGGAGCCCGTCCGCATTCACCCTTCTTGTTCCCTCGTCGGCTCGAGCGCGCGCAAAAATTGCTCGACAAGACTACCTGTATACCGGTTTTGCTTGTGGCCCTTGGTTTCCTCTCGACTTCACAGGCGGAGAGGTTTTATTATGTTAAAACCTTTTCTGACCTGCCCAAAACGATTCGAGATGGAATACTGCGGTCACGTTTGGCATCACAACTAGTACGTGTATACCCTGGTCATGTCGAAGCAATCGGAACGCGTACCACGAGTCTTGACTATCGCTTGGTTCCTTTGAGAACTCTCATTATTCACCATGCGACGGAACAGTTCTTGGCGACTCCTTTTG…	7911	2237	65.0731	0	0	Fusarium poae dsRNA virus 3	unclassified dsRNA viruses
Lichen RdRp-encoding sequence 17	partial	BLWB01000017	AACTTACGGTGCGAGCATTTTACCCCTTTCGGGGCAAATCCAAGTGACCCCAGCTTCTGGGGTCCCCGCGCAAGCGCGGGCGTCCTGCAATGTTCACTAGACATAAACAGGGTAGAGAGTGAAGATATTATCGGCGGTGGTCCTAGTGGATAGGGAGGCCGCATCACCGAAAGACAACGCACCGATTATGTTGCGTGATAATGACGTCCTGCCGAAAGCGGCAGTTCGGATATCACGCGCGGTGTGGTCGCCACCGACTAGACGAACTAATTCCCGTAAGTCGTCATCGGTAAGCCTACCTTCGAAGAGTCTCAAGACCGGCAGGTGTGAAAGGGCGCCTTGTTCAGCGGTTTCGTCCAAAAGATCAGTGGCTGAAACGAAACCCCGAGCGAGGCGCGG…	2220	622	61.786	0	0	Sclerotinia nivalis victorivirus 1	Totiviridae
Lichen RdRp-encoding sequence 18	partial	BLWB01000018	AAAATGGCTAAGTTTGCAATCGGACGTGAAAGTTACAGCCGGAGATGGGGACTTCAGAGTGCGCAGGTCGTATGTGGCCACTGCACCTTTAAATGCTGCCGGTAGGCTCAATATTCAGATCGGGCCAACCGTCTGCGATCATTCAGGCATCAATTCGATGTACCTGGATGAATTCGCGAATTGGAACGTGGACGCTTATGGTGCAAGGATCAATGAGAACCCCGGCGTTGACAAAAGACAATTGCCGGACCTCGTAACCACACACGAGTTCTCGAGATCCTCCGAGCTAGGACTGATCTACAATCTGCTGCGCCAATGCATGGCTCTATCCATCAAAGGCGGGGGGATCCTAGCGAATGAGGATTATTATAATGACGGACATGTAGCGGTGACGTATGC…	3611	981	60.7394	0	0	Delisea pulchra totivirus IndA	Totiviridae
Lichen RdRp-encoding sequence 19	partial	BLWB01000019	GAACATCGTCCTTTCAAGCTTTTTAAAATTTTTTCTAACACAAAAAACACTTAACTTAAATGTCAACCACCAACCCTGAAGAACACACTGTCAACATCGAATTTGAAACAAAGTTCGAGCAACTGACTTTTCTACTCGATCGCTTCACTCTCAGTGATGCCGAACGAAATCTTCAACCTTTTGCCTACGAGCCTAGATCTCAATCTAGCGGCCAACGCGCAAAAGACGACGTAACTGTGCTCACTCAGCACATAGTCACTGAAACTATCAAAGAGAATTTGATCGACTATGATCGAGCTCTTTTTGTAGCTTCAAATTTCAAACGAAGCACAAGCGACAACTATGACGCAGAACAATTTTTCTTGCGTTATGATGTCCCACCGCACCAGATCATCGAAG…	1999	526	60.2566	0	0	Raphanus sativus cryptic virus 1	Partitiviridae
Lichen RdRp-encoding sequence 20	full	BLWB01000020	GAAATAAACTTAGCTTTATTTCTATTCTTTATATGACCGATTGGACTTGAACCATATGACATGGTTAGTCATCGATTGTCAGACATAAGATTAGATTAGGGTCTCATTTCGTAGCCTGACGTTTACTTAGATTCCTAAGCCTTTTCAGACTTCGCCCTGATACCCTAGCTAGTTTATCTGCTATCCTTTACGAGGATTACTTCGCCAATGAAGTTAGAATATGAATCAGTCGTAGCTCAATTAAGTGATGTTGCCACCAAGGCGAATCACGCTAATGAGTCAGCTTCAAACCTTATCAATTGCGGATATGTCTCCGTCCAAGATCTCATTAATCATTTGAACTCAGTTGAGTTAATGATGTCTAAGCTTGGCCAGACAAAACAATCCTTAGCAAAATTG…	5338	1193	53.6201	0	0	Thermoanaerobacterium sp. RBIITD	unclassified RNA viruses	RdRp domain was identified by CDD search
Lichen RdRp-encoding sequence 21	full	BLWB01000021	GCAATAAAAGGCGAAGCCGGAAGGCTCTGAATTTTGTTGCCCAGTTTTTCATCTGGTAAAAATGAAAAGGCTGCACCCAGCCAGCAGGGAGTGGAACTGGTCCTCTCTGTACACCACCAAACCGAGCTCCCACCCGGTGAGGTAATCCAGTGGCAATGCGTGGGGGAGACCTCGACTTCGGTCGGGTGATTGTGCAGAACGGGTGGTGATGTCAGCAATGCTCACCGTACATGTCCGTGCTAGGGAGAAGGTCCTGTATCCAGCAGGAAGATATCCCGCGTGTAACGACTGCAAGCACTTTGTCTCCTACGTAGAACAGTCTATCACCTAGCGGCGCTGATCGGCCGATACAGTAGGTGGTGTGTAGGCTTGCCAGCCCGACCCCCGCCACAGACAAAG…	5624	1259	51.4662	0	0	Sclerotinia sclerotiorum botybirnavirus 1	Botybirnaviridae
Lichen RdRp-encoding sequence 22	partial	BLWB01000022	ACATGGGGGTCGGAACCAGAGTGTAATTGTTCTCTAAGAAAACAATGTCCAACACTCTGCTCCGGGTCAGTTCTTCATCCATGGATGAAGGTGGTATCGAAAGAGAACCCGATACAACTGACAATAATTTTGTGGCAAAATCCTGCTACGACGATTTGGTCGAGAAAGCTCGACTACGTCTGCTCGATGTTCACACGCTATGGCGTGGTAAACAGAGAAGCACTGAATTGCCTGGATCTTTTGAAAGGTTTTTCGGTCTGTTCCGCGGCTTTGCAGTTGTCTTACTGCACCACGGAGCACCTTTCGCAGTCGTCCTAACTGCGGGGGAAAACGTCATGCAGTACCTCTGTACTGATGACGAAGCGCTTTTCTTCAAACGCGCGAAATGGTTGGTTGCAT…	2566	561	51.2833	8	0.731489	Hubei narna-like virus 8	Narnaviridae
Lichen RdRp-encoding sequence 23	partial	BLWB01000023	AAGGGACTGAGTAATGCCATAAAGGCCTTGGGCTTAAACGCCACAAACCGAGGTGCATGCCTCACTGAAGCTGCGTCCCTGCAGGGCCGAATGACGGGGAAGGTTGACTGGGAGGCGGAGATTGAGTCACGTTGCCACCCTACTAAGAGTAAGGAGGGCCTGGTAAACATATCGGCCGAAGAGCTGCGACCCCACGTACGCGCCATACTCGAGATAGAGTTGCCGAAAGGTTTTACCCTCCCGAGTCTGGATGACTTCTGGTCGTCGAGGTGGGCCTGGTGCGTTAACGGGTCTCACACCAACCTCTCTTCCCGGCTACTCGGGATACAACCCGACTCTTTTCCTGGGTTCGAGCGCACCTACAGGCGCATGGCCGCCGAGTACTTGACCGACGAGCCT…	1885	423	50.0971	0	0	Aspergillus foetidus slow virus 1	Totiviridae
Lichen RdRp-encoding sequence 24	partial	BLWB01000024	GGACATCAATCCAGCAATATCCCTCATGGAATATGAAGAGTACACATCCAAGCCAGCAGAAGGCGTGACTGATGATGACATACGGCAAGCCATAATGAAGGGCGTTGTATACACAGTCACGAGAGATGACCCAGCTAACACCGATGCACCAGCACCCGTCAAAAAGTTGTCATGGGCTGATGAAGTTGAGCTGGAAGAGGCACAGAAAAAATTAGAAGAGTCCCTGGCAGCATCCATCTCAATCCAGGAGCCGCAAGTGGAACATGCCGATATACCCACAACCAGCAAGACACCAGAGCAGGTTTTTGGAACAGATTCAGAAAAATCGTCTCATCAGGAAATCGTCCCATTGACCATGCCGTCCATTGGGAGAGCCCAATTCTCAGACCCAACACCGGA…	2864	553	45.8816	0	0	Diatom colony associated dsRNA virus 17 genome type A	unclassified dsRNA viruses
Lichen RdRp-encoding sequence 25	partial	BLWB01000025	GGATGAGAAAAGAATGAAAGTCGTTCCTGAAATCAAGTGTCGCATGCGCGGCAAGATGGTGGAACTATCGACTGCACAACTTCGAACGCGATTGAGAAAAATGTTCGAGACCGAAGGTACGCTTAAGGTGCGACCTGTCCAGAAATTTGAGGACATGTACCGCACCAGATACCAATGGATGATTGGAGGTTCAATGGCGGGAGAGAAAACTGTTGTGGACACAGATCCAGTTATGAAGAAAAAGTTGGAAGAACAGGGATTCCAAGCACCACACCACTCGACCAAAAAACACATTGCCGAGCGTGTTAGCTTTGAAGAGGTAGCTGCTGTGCTGGAAATGCACCCAGTCAACCTGGCCAAAGGTCACACAAAGGGAAATGAGAATGGTAAATTGAGAGC…	2134	422	45.5361	0	0	Sclerotinia sclerotiorum botybirnavirus 2	Botybirnaviridae
Lichen RdRp-encoding sequence 26	partial	BLWB01000026	TTACGTCTAGCGGGGCTCCGTCCCTAAAATTAAACTTAGTTACCTACCCAATGAGTGAATTCCACTGTGATTGGGTTTGGATTGTTTATGTAACTTATTAGTTCCATGTAACATGATTCCACCACAGACATTGATATATCGTGTTTACAAGCGCTCGCAATTATTGCCGCTTGCAAATTGTACCAATTTTCTGGTTCTATTGGCCATCCTTTTTCTTGAACCAATTTAATGACCTCTTTTTGTTTTCCCAACATCATGCAATAACTCATTGCCCTGTTATTTATAACTTCCATGTTTGTTGCATCTGACACCCCATTTGTTACCTCAAACCTGTGTTTCAGCCTGTATATGTCTGGGCCCATTTCCAATGTCTCACCATTTTTGTACGCCAGGAGTGAA…	1892	356	44.4218	0	0	Ceratobasidium endornavirus D	Endornaviridae
Lichen RdRp-encoding sequence 27	partial	BLWB01000027	GACTTTACTTTGGTCCTTGCTCGCTGTGGATTCTTCCTTCTTTGGTGAGGAAGTCGTCGACTTGGTAGCTGTAGGCTCCTGTGTGGTCTGTGGAACTTCAGGGTTTTCTGGTCGGACCGGCATGGTTGGCTTTGTGATCTCTGTTACTTTAGCCTGTTTTTTGTAGCTCTCTTTGGTGAAGGTAGCTGTTTGTGTCTTGAGTGGTATACGTGGTTTGACCACAGCAGTTGTCGAGGGTTCGCTCGCGCTGATGTTCAGAGCTGGAAATCCAGGTCGCGACATGTTGCGGTAATCATCCTCATCAAGCTCAGCGATTCCACCCTTCGTGGCTAAGAATTCGATCAAAGCTTCGAATCCAGTCAATTCAGATGTGCCGACCTGTCGATCGGAGGATCCGAA…	2921	552	41.19	2	0.0907224	Sclerotinia sclerotiorum botybirnavirus 2	Botybirnaviridae
Lichen RdRp-encoding sequence 28	partial	BLWB01000028	CCGAAAATGAGTCACAACATTATATTTACCAGCACATGCTATTATCTGAAATACCAAACGTATACAAAAGAGCTCTTGCTCTAGAGCGGCGAATCAAGCTATCGAGCCTGTTCCCAGAAGGCGTTGTCCCCTACATTAAACGCCAGGAACATGAAGGATCGATCGCTACACCGATTGGCCCCTCGGCTACTACTGCACCGAGTGTCACTAGTAGTTTTATCGCGAAGTACCCTGTGGAAGATTATCCCTCAGGTGACTACACCCTCGAGTGTCAACATTCGATGGTTAATCTCGGAAAGATGGACGGCTATAACTTTTCTTCTTCTATCCCAAAGTTTGACCCATGGTTTCGCCATGTGTTAAAAGGAAAGTCTCCCGAAATAGTTCGTTCTCTAGAAG…	1826	308	40.1731	0	0	Botryosphaeria dothidea partitivirus 1	Partitiviridae
Lichen RdRp-encoding sequence 29	partial	BLWB01000029	TATATATATATATATATAAGTATATACGTACATACGTATGCATATTGCCCTGCATACTACAACTATATAATATTAACGGTAGTTTATAACTGGTGGTGCACGCACTGGACTCATTAACTCTTGTATAAAATCTTCCCCTGCAAGAAACGCGGCTAATCCAAACATACCCATACCAGGGTTAACCTGAGGCATTGCTCGTACTGCACGTCTATTGGCATATACCCAATCATCATCTGATTTAGGTCTAACCATATATGGATCTGGTTCACTCAAGAACCATCCCCATGCTACACGCATACTACGATCAATACGCCTTAGACCATCTTCTAAGACACTACCTGAAATATATTTAAATTCTTTCTGTAAACTAGTTAGACAAAACTTCCTATAATTATCTAA…	2739	875	37.4524	0	0	Ustilaginoidea virens nonsegmented virus 2	unclassified dsRNA viruses
Lichen RdRp-encoding sequence 30	partial	BLWB01000030	TACTACATTATTGATATAACGTATTGCTCTGGTAAATCTTTGAATTGTTTTCCTTAGTAGGCAGCACTATTGAACAAAAGTTGGTGTTTAGGCAGATTTTGTATTATAGCATGGCCTACATCGGTGTACAATTTTGTGATTTGCTCAGGAGTCGGCAGAACTTGGCCTGACTTTTTCCAGTTCTTTAGCACCTGCTGCAGACACAGATCAACTACATTTCTATGAGTTGATGGTATCATACCAGCTAGAGGTGTATACAAACTGATTTGGCGACGGGCAAACAAGGTAACAATGTGTTCACCCAATAAGCTGAGTGGTTCGACTAGAAATCGACGTGAAGCATCACCACCCAGCTTGAGGACAGCAGGAAGGAAGGTACCAGCTTTGTGACTTATGCGG…	1821	263	33.687	0	0	Pleosporales megabirnavirus 1	Megabirnaviridae
Lichen RdRp-encoding sequence 31	partial	BLWB01000031	CAACTCCCGCGCGGGAGGGGAACCGACGGTTCCCCCCCCGCGTGGTAGTACAACCGTTGCTTAACGATTCAATCCACCAGGACGCCCCGCTGCCCCGTTTCCCCCAGGAAGGCCACCCACGTCTCCGGCGTCTGCTGGAGAGCCCACGACGCGGCGGGTGTCAACGGCCCCCCGAAAAGAGCAGACCCCGTTGTCAACGCATGGCCTATCCCCATATCCCGCCTCGAGGCATGCCCCCTAGGCGTGTGCAGAGAGAGCAACGCGCGGCGATCTATGCGCTCGGACGACAGGCCCTCCAGCACCAGCAGAACCTCCGCGTCCCCGTCAGACCCGTAAAGTGACTTTGCAGCGGCGGCCAGGACCGGCCGCACGCGGGGAGTCACAGACCCCAGGTCGACT…	2396	383	32.0317	0	0	Magnaporthe oryzae polymycovirus 1	Polymicoviridae
Lichen RdRp-encoding sequence 32	partial	BLWB01000032	GGGTGGTGAGGATAAACCTCACCAGATCGTTAGAAAAGCGAGCCGAACAAAAGTCCATGGGGACCAGACCCAGGACCCAGATCGGGCATCTCTTCTCCTTCGACCAACACACGCCTCCTAATATCTCCAGGGAGATCGTGCGCCCGCAACCCTGATCCGCCTCCGTGACCACGCAACTCCGCCAAATACGATAAAACTGACGCAGTTACACTTTCCTCTGGATAAAGCTCCTCAAGGATGATCAGTCCATCTACAGAGCTAAGAGCATATCCGCCGAGTCTAGTTAAAGACCTAGCGACACTTTGCTCAGCGTGCCTTTCTGGTAAGGCAGCACGCTGCAGTAGCTCGCGTTGGGGCCTTCTTGCGCGCCCACGCTTCCAGTGGTGACCAATAAAATGG…	2038	279	30.8567	0	0	Partitiviridae sp.	Partitiviridae
Lichen RdRp-encoding sequence 33	partial	BLWB01000033	AGATTGAGGTGGTAAACACACCTGAATTCAAAGCTGCGGTTAAGGCACTAATGCGGTTAGAGCAACCGGCGTATCACATGGCATTCCCTAAACCGGAAACACTCAAAATATCGAAAATAATCGGTAAGGGTGCCAGAATGATTGTCGGGGCTGCATTAGAGATGGAAATGCTAGAGCGCATGACTTCGCAAGTATTTGCGAAGGACATGCAGGAAAATAGATGGACCACCCCTAGTAAAATAGGAATCCACAATGATGAATGGAATCGGTTATACAACGAGCATGCGGGCAAGTTTGCGTATGCGACCGATTATTCCTTCCAAGACCTGCGCATGCCAAGGCCGTTTTCTGCGGCCTCGGTATCTATGCGGATGGAGGGTTTACCCAACACATTCACGT…	1589	190	26.7992	0	0	Yado-kari virus 4	unclassified ssRNA viruses
Lichen RdRp-encoding sequence 34	partial	BLWB01000034	AAATGGGGGGGGTCAGGGTGAGGCCTTGTATATGTTTTGCATGCTATGTTTGTGGCATGTTCTTGAGTTTGAGTTTGTTTGCGAATGCGGGCTCCATGTTGTCCAACCATGCACAGTCGCCGTCTGGGAGTTTTGGTATGTGGATGTATTTTGCCAGATCCGTCACCGGCAGGTGCGGTAGTATGTTAGGCCAGCCACCAAGCATTTCAAACAGTTGGCCATCTATTTTGAATGCGGCCAGTAGGCGGTCCTTGGTAATTGGTTGCCTGGAACCCATTGTCCTGGTTAGGTCCAGCAGCAGCTTTTGGGTTGCCTCATGCTTGGGGGGCTCTGGTAATAGGTTCAATTTGCGATTGCGTAGTTGGCGTTGCTGCTTTGTTATTGTTGGTAGTTTGTCTA…	2057	232	26.1108	0	0	Beihai barnacle virus 15	Riboviria
Lichen RdRp-encoding sequence 35	partial	BLWB01000035	GCTATTTGTAGATCCACTGGGATCTATTTTTGGGACTAACCCTTAACTCGTATGAAACCTAGTTTCTGCTTTAATTCTCAATCCCTCCCCTCAACACTGCGTGTGTTAACGTTTATGTGCGGTAGTGTGGTGCTAGCACCATTAACCAATCTGGTAGGTGCACATCACCCTCCCTTTTGTCCACAGCCCTCCACTGTGAGTATATCCCCATAAGCTCCTGCGAAAGCAGAGGCCTCGGTGGATAGTCAAGCCCTTCACCTTTCAATGAGCTCAGCGTGCGTATCGCTTTCTCCACCTTCTCTAGCGGTATGCTGTTCTCGAGCGCTATATCCATAGCAATCCTCCTCACCGACTCCTCAGTCATGTACTTCGCGATCTTGGCAATCTGCCCGATCTGAG…	2098	228	26.0691	0	0	Sclerotinia sclerotiorum botybirnavirus 1	Botybirnaviridae
Lichen RdRp-encoding sequence 36	partial	BLWB01000036	GGGTTGGGATGCGCTTGGCGTTGACCACCGGCCTGCTGCGCTCGGGTCGCTTGGGCAGCGCGACGGCATGCCACTTCCTCGCTTCGGCGCCGTCCCAGAACACGCCCGCACCGCCCGACTAGCGCGGCGCGTGTATGACTTGCGGTGGCGGCGGCACAAGCATCCCGGTTCCGGCTTCACGTTCGGCGCCCCAGTAGCGGATCAGCCTGCTGGCGAGCTTCTCAGCTATGTCAGCGCGCATGCCGCGGGCCGTGCACCTTGCCACGGTATCTGCGATTGCACTGATGCGCCCGAAGGGTGACACCGCTTCGGCGGCAGTCGGGTCGCCGCCGACGAGGCCGCAGATGGTCCTGGCAGCGTAGCCGTGCACTCCCGCTTCGTCGTAGCGTACCCGCAGGA…	2330	287	25.7258	0	0	dsRNA virus environmental sample	unclassified dsRNA viruses
Lichen RdRp-encoding sequence 37	partial	BLWB01000037	CCCCACTACGCGGGGGACACCGTGGTTTTCCGCCGATCCATCCGACCGGTCCACAACGGTGCCCCCCGCGCGCAACCATCCCCACATTACCCCTGTGTTTTCCTTGCTCTCCACTAGCAAAGAACACCCGTCTGGCCCGTCGCACCCAGATACGTTATGTAGTCCTGGGGGCTTAGCGTGGACAGCCATCGCAACTTGGGCGATAGTTCCACAAACGGACTGTGCAACGCCACGGTTAGCGCGTCCCGCATCCTCGACCCATATCTCCCTGCACCGGTATCCTCATGGACATCTCTAGGGTCCACCAGTGACAGTAGCACTTCCCTGCGCACCTTGGTCTCGCACATGAGCTGTGCGACCGCCAATACGCTGGCGTCATCTTTCCTACCAAACGCGAGA…	2441	292	25.0279	0	0	Penicillium brevicompactum tetramycovirus 1	Riboviria
Lichen RdRp-encoding sequence 38	partial	BLWB01000038	TCTTACGTTATGTCTGGTCCCGACACCAAACGTTTGGTCCTGCCGCAGGACCTAGTAACCCGACCATTATTGTCTGTTACATATAAACCGCATTGCGGTTCAGTATTATGTCGGCCTTGCTCTTACCAGCAAGTCCGGCGGCATCTGCGTACGGTAGCGTCCCCTCTAGGATATAACTCCTGTTTTGGGCGCCCCATGCTTCTTCTTCTAAATCCTTTGCCCATGGATTTCCTCCCGCTATACCTATGGCCGTGCGCAACAGCTCCCCTGTTAAACTGCCCTTTATCATGTGCAGCAACGGGTATTCTGCTAAGCACCCTTGTCGCGGAGTATCGTAACGTACTGTATCTGCGTCAGCAAGTGTGCGCGCAGGGCGACGCGACTTGACTTGAATGCTCA…	1519	157	24.7024	0	0	Umbelopsis ramanniana virus 2	Totiviridae
Lichen RdRp-encoding sequence 39	partial	BLWB01000039	AAAGTTCCAAGTCTGATTGTTTGACTCCAGTCCCGCCAGTCTAGTCCTGAGGCCGCGACGGGTTCAAAGGGTATACCAGCCATCACAATTGCCTTTATTAGCCTAACTCGGCCCTTCCCATTACCCGATAACCAACCGGCCAATTCACATTCGGTCTTAGTCAGCCCTTGTATACCCACGGTGCTCTTGGTGATTACCACCTCTGCGGTAGTCGCTCCCAGCCTCACTCTAGCCCATGTGGCTGCCCTTCTCGCCCTGACTAGTTCCAATAGTGATGATGTTAAATCACCCTTAGCCTTAGTCAGGTACGCCACTCCAAACGCAGAGCCCGGGTCCCACTTCTCGTCTAACCCTTCCGCTAGTTCCTCAATCTCATACCTATCCACTATCTTACTCTTA…	1994	190	22.8395	0	0	Isaria javanica chrysovirus 1	Chrysoviridae
Lichen RdRp-encoding sequence 40	partial	BLWB01000040	AGAATTTCTTTCCTATTAAATTAGGTTCAACGAAAAGAAATACTATCGAAAGACACGATAAAATGTCTAACTTAAAATTTCTTGGTTACATCGAAGCAGCTACGTTTAAAGTCGCGCAATTTAGAAAATTTGCTGGATACGCAAATTTCAGATTAGATTGGTTAGTCAACCGAGCCAAACGCTTCTTTACATTAGAACTTGTTGAACAAGCTCTTACTAACAGAAGATCCAACTCAACCGACGAAGCAGTCATCGCCGATTTTCACACTTTTGAGTTTCCTAAATTCTTTATCCAACGAGATAATCATTTAGAGAAAGCAATTGAATTTACCAGACGAGCTTTTTACCCCGGTGAAACCTTGTACCCGATTAGTTTTCCGGATTTACGTTATTATCCCT…	2500	1609	21.9928	1	0.0108	Fusarium solani partitivirus 2	Partitiviridae
Lichen RdRp-encoding sequence 41	partial	BLWB01000041	GGACTAAAGGTTCAACGGATATATAGGTTATCCGTGAACATATTATAATATACAGGGGGAAGGGAAAGCATGAGTGTTAAGTGATCGTCCACATAGCGAGGAAGTCAGTGTGACTCGGTGGCTTTTGAAGCATAACTACAGAATTGATGAAGTTAGCATCTTCGTGTGACCAGGCAGTTGTGCCTTGACCATAGTAGGATGTCATCGTTTGTAGTAAGCGAAGTAGGTTCCAAGAGTTAAGTCCAGTGTCCAAACAGATGCCCTTGACGCGTGTAACGCTTTCAGCGGCGGAGTGTACTGGGTACTCAGGGAAGAGGGCTAACTGAAGAGACTTGGTGTGTGGTCTCCATATTCGGCCAGCTCTTTCGAGGTGTCCTAAATAATCAACATTCCGTTGAT…	1592	144	20.87	0	0	Hubei partiti-like virus 57	Partitiviridae
Lichen RdRp-encoding sequence 42	partial	BLWB01000042	CGTCTGATTCTTGAAGTTTTTCCCTTCTTCACTTATCCTTTCCTCAAGCCAAAACCCTCAGTAAGGCTAGTGGTTGTTTCGATGTTGCTAGTTGCCGTATGAGCCCCCTCATACTGGCCTTCTTCGACAACACATCGAACACAAAACCTACTAACATCGCCTTACCAAAAAGTGGGTCTTCAGCCGCGTCAGAATAAGCTTTAAAGATTGCCCTCAACACCGTGTACCGCTGTACATCTGTGTTCTTCGAGATATTCTCTCTTATAAACACCATCTGTACTGCATTTAGTGTTGCATTGCGCAATCTTTTTTCTATCACTCGCACTGGCACTGTCAATTCTAATTTTTTCTTTAAAATCGCTGCGTACGAAATTATCCCCGGTATGCTCTCCGGGAGTT…	1511	135	20.775	0	0	Wuhan insect virus 26	Riboviria
Lichen RdRp-encoding sequence 43	partial	BLWB01000043	CTGGAACAGCAAGTGGGGCGAGTACAATGACGAAGCGCGCAATGCCTGGGCTAAGGGAACATACCGTCACAAAACAGCTGATCTTGTGCAAACGCTCTATTTAGCGAACATGGTTGGGCGCCCTCACCGCGATGTAGCTTGGGATGATGAAGTACAAAAAAGATTAAGGGTTCTGGGAGAGATCAAAGTCGCTAGGAGAGGTGAGATGGTTGAACTGACCGAGGACGCACTAAGAGCAGCTATCTGGGACACTCTCAACGAAGAAGCTCGGTTTAGGAAGCCTAAGCACGTCAAGTCCTTCGAGAAATTCTACTCAGAAAGAGCTGCGTGGATGATCAAAGGATCAGCCTCTGGAGAGAGAATGTTGATTTCAGAGTACAAATCAGTTGTAAGCGAGAT…	2274	202	20.6856	0	0	Sclerotinia sclerotiorum botybirnavirus 3	Botybirnaviridae
Lichen RdRp-encoding sequence 44	partial	BLWB01000044	CGAATATGAGTCACAATATTATATTTACCACGCTAATGCTACTATCTGAAATACCAAACGTTTTTCAACGGGCTCTCGCCCTTGAACGTCGCCTCAGGCTTCGGGAATTATTTCCCGATGGCGTTATTCCTTATCTATGGAAACAGGAAAATGCTGGAGCTATCGCCTCCCCCCGCGGCCCGTTCGCTTCTGTTGCACCGAGTGTAACGAAGCAATTCCACGCTAAGTATCCTCTCGATGCTTACGAGAAAAGTGAGTATATTCTTGAGTGCAAGAGCACCATGCAATATATCGGAAAGATGGATCCCTATCCATTCACTTCAAACATCCCAAAGTTCGATCCTTGGTTTCGGCACATACTGAAATCTAAAGTTCCGGACCTCTCACTTCACCTCGAAA…	1824	153	19.6234	0	0	Botryosphaeria dothidea partitivirus 1	Partitiviridae
Lichen RdRp-encoding sequence 45	partial	BLWB01000045	GGGACCTTCCAGTACATCGACTGTATGGCTACCCCTCTTTCAAGTATTAGCCTTAGGATGGAATCCAGTTCCAAACCCCTTCCCGAATCTTAATGTATGTCTAAATCGACATCAAACGGTCACCACGAATTATACTCTCAGCATCCTCCCGATATGTATCAGGAGTCCTGGAGAGATCGATTGTTTTCCGGATCCGGAGGGAACTACCCGAGGATGAAAAAGCCGAAACCTTAATTAAGAAGCTGCGCAACAACTTCACATCCCTATTTGGGTTTGACAGTACGATGGTCTTCATACCTTTCATACCTCCTCTCATGAGTCGGCGCAAGATCCATGGATCCCTGAATCGGTCATATATACCAATGTACATGTTGTAAGCTGAATCCACTAAGTCGCGAA…	2212	179	19.5904	0	0	Zygosaccharomyces bailii virus Z	Amalgaviridae
Lichen RdRp-encoding sequence 46	partial	BLWB01000046	GGGGTTTTCCAGTCTACGACTGGAATAACACGCGACCCCCCTAGCCAAAGTGGCTATTTGGTCGCGGTTTGTTGGATCAGATCAACTTGTTCCTTTAAAGACTTTATAAAAGGTCTTTTAAGTGCACATTTGGTTTGGTTACTAACCAACTTCGGTCGGATAGGTTGAACACCTTTTAAGCTTGGTAAGGGTCTTATTGGATTTCATCCAAGACCTTATTCAAACTTAAAATGTCTTCGGCCTGTTCGAATTCAGTTCGAAACTGTATATACAGTTCTTTTACTGAATCCAGAGAGTTTACTATAGGTATAAAAGACCTATAGTCCACTTTTACTAGGCCTCATCACCTACCCATCATTAAACTTCCTCATGCTCTAACAATAGCAAAAGTGCTTTTGT…	1651	132	19.1387	0	0	Sclerotinia sclerotiorum mitovirus 2	Narnaviridae
Lichen RdRp-encoding sequence 47	partial	BLWB01000047	CGGCGCGGTATCCCGTCTGGTGCTGGCCGAGTGGCGGCACGCAATGGCGCCGGGCCTGTGCGATGAGCACGACTATCGGGCATTGGGGCTGACTACTTATGAGTTCGACGCCTCAACGTCATCGCGCGACCGACCTTGGCAGCGGCTCAACAGCCGCGCCGGGCGGTCACGGTTCGTATCACTAGGCCGTAAGGCTTGCAACGAATGGGCGCACACGGTGGGGGCGGGCGTGGACACGCAGGAATCGAACCTCGCGCGCCTGCAGTTGTATGACGTGCTCCGGTCCACATCCAAAATGCGCGGGCCGGTGCATCGAGCCCTCGACCATCTATTCAGCGGGCTCGGGCCGACGAATTGGGTGCATGCGACTGCGCTGGCCACGTACTGCGCGCTAACGCC…	1533	139	18.9563	0	0	dsRNA virus environmental sample	unclassified dsRNA viruses
Lichen RdRp-encoding sequence 48	partial	BLWB01000048	GTGCGACGTTCTTACTTGTGGGAGGAAATCTATTAACGGGGCCTTACTCTTTTGTAGGTCCGGTTCGACATTTCGATGTTTCACGAAATGGCGGATTTAGGTTTATAGCCTCGGTCGGGTTCTCTCGACTCTCTTTTCGTATGGAGCTATGATACCTCCTTTCGAGGTTTGTAAAACAAAGCATGGCAATATGAACTCTGATATCCTTTCTAAATTTTCTGATCTGTTTGAATTTTCTCGCGATTCTGTTCCGTTTCACAAAATTCCTTTTGGGGCTTCATATTTGTATAATAGCGATTTAAAGCAATTGTCTGGGGAGCTTTTAGATAAGAATAAAGAAGATGCTATTTCTTCCTTAATTCTTGATTGCCCTGAACTTCCAAAAGAAGTTTATAAATT…	3540	325	18.598	0	0	Partitiviridae sp.	Partitiviridae
Lichen RdRp-encoding sequence 49	partial	BLWB01000049	GGCATTATGGCCCGCTCAAGCACCGTGGATGTGGAAGATGACCTCGGTCAGCTTCGCGGTGTGAGTACTGCAGATTTTGCTAGGATAAATGGTTCCGGTCTTCAGGCTCTGAAGACATTGACTAAATATGGGTTAGGCGGTGTTACCGCGGCTTTATTTGGTGCTTTTGCTATCAGCCGTCTACGGCGTTATAGCAAAGCCCAGATGATCCGCCACGCTCCCATTATTAGCGCAGTGAGTGAAGAGTTGGCGCGTGAATTTTCACCGCGCCTTATGGGGACAGCTTGTGTGGCCGAAGCAGTGATTAACGGACGGAGGGGTTTCAACCCCTTCCCTGCTTTGGGTCTACACGGCATCAACCACATTTTGTCTTGGAAGAAACCATTGGGTCAAGCGACC…	1792	135	17.8951	0	0	Eunivirus	unclassified RNA viruses
Lichen RdRp-encoding sequence 50	partial	BLWB01000050	GTAAAATTTATCCTTTCCCCAAAAGGTTTTCCAAAAGAAAATCTCTTTGGATGTAAAAATTCTTATGAGAAAATTCTTGAAAAGGCTCTGGTCTACTGTGAACAACTACAACCATGCTAAGCGTATTGGAGACGTAATTTACGTCCCTAGCGATCCAAATGATCCTAACTCTCCTTTAGTCCCAGTTCAACCTGACGACTCAGGAAGTAGTGATGAGGAGGATCTCCAATTCCTACCTCCTCCAAGAATTCCAGGTAATGGTAAACGACCACACATTTCTAATCTAAGTATGAGTACTTCTGATTTGATTAATGCTGGTTCCGACATTGTTAATAAAGGTATTAATAATGCCATGTCTGGTAAGAATCTAGGGGAGATAATTGGTGAAGCAGGCCAAGC…	3524	243	17.3048	0	0	Shahe picobirna-like virus 2	Picobirnaviridae
Lichen RdRp-encoding sequence 51	partial	BLWB01000051	TCTTACGTCCCAAGGCCGGGCTACTTGCCCGACAGCACTTGTTCTAGACCCCGGACTTTCCCGTCCGGCGGGGGTCGTGAGACCCTGAGCCTCTCGCTCAGCGGGGGCTGGTGACCTACGCACCTACCCGGATGTCCCTGTTTTCCTCAGAGGCCGTCATCCGCAGCTCAGCTGCGTATGCGGCCCTTCGGACCAAGTCCATCCCGACATGGCTCTTCGTGAGGCACCACGTCCACATCCATTTAGCAAGCGGCTTATAAAGCACGGAAGTAGCCAATGATGACCACCCCGGCCGTAGAGGCGTACTAAACGGAAGGCGACCCCTTAACCACGCAATCTGCACTGCCCGTGTGCACTTCGTCGTGATCAGGGAAAATATGGGTCGTGACGACATATGGA…	3202	228	15.7839	0	0	Hubei toti-like virus 17	Totiviridae
Lichen RdRp-encoding sequence 52	partial	BLWB01000052	GCTTTATTTTTTTTTTTTTGTTGGGATTAAGGTCAAAAATTGGAAGTGCTTAATGTAAGCAACTCCCAGCTTCGACGAGGAAGTGGTCCAGAGGCCAGTAACGGTCCTGGAGTTCTTTCGATCGAGAAGAGGGCCCGACGAGTCGGGAGATCACTTCTGTTTCGGAAGGGAAATAGCTTAAGTCAAAGAAAGTGAAGTAGATTGATTCATCACCAAAAAGGTCTTTCAATCCTTTAGGGTTGGGCTTCACTCCTCTAAACTCAAGTTCAGAGTAAATGTACTCACAAATGGGCCGGAGACGTTTGTCACCGCCACTTGCGAAGTAGATACCAATTGCTCTAGCCATCAGCCTTTGAGGTGTGTCTCTCAAAGATTTGGGATGGAGCAACTGGGCGAGTA…	1869	131	13.7394	0	0	Gaeumannomyces tritici partitivirus 1	Partitiviridae
Lichen RdRp-encoding sequence 53	partial	BLWB01000053	ACATTCCCTGAGGTGGTCCAATACATCTCAAAGTCAACAATGGCACTGGTTGCTGCATGCGTCCAGAGGGATATTGATCACAGAGCATTCTGCTATACAAGTTTCCTGGCTATGGAAGATTCACCTGAATCACCAGCTTTAAGGCTAGTGACGAATGAGTCAGCACGGAAAGCGGCGATCCAATCAAGATACTGTACAGCTCGTGAGGCTCAAGTTATCACCTGGCTGACAACGGGTGGGTTAGGCCCCAACCCCACCCACATCACATACGGCAATTTTGAAAACTTGCCCATCACTAAGACCAAGACGCACACTGTATCGATGGGCCAGATGGGACGCCACCGTCTAGACGCGCTTCAGGGCACGCCCCAGTACTGGGGTCTTGATGCACACCACGAC…	3707	172	10.8519	0	0	Sclerotinia sclerotiorum botybirnavirus 3	Botybirnaviridae
Lichen RdRp-encoding sequence 54	partial	BLWB01000054	TAATTCTATTTTTCGCACCTCTGCCTCAAGACACGGTCCTTCCCCCACCGTCGCCGAGCCCCTCTTTAAAGACTGTTATTTTTACGTTGATGTTGAAACATATCGTAAACTTAGCAAGGTCTTTAGCCTTTATTCAAAGGCAAATGACAAATTCCGCATCCCTTCCAGCTCTGAGCGATGCGCAGGCAAAACAGCCTTACGAGCACAGCAAAGACAGAGAGCCCAACAAATTCGGTCTGCACGCAAATATTTGGATTCAACTCCCGTCCATAACGGTTTTCCAAATGACACGCACTCCGAATATCTCCGGTTATTGCTCGCTCCCCGCGCCAAGGATTTCCCCTCGGATTTGAATTCTCGTCGATTGCCAAAGTCAATTACGACTCATCCCAAATTCGA…	1881	82	10.4593	0	0	Penicillium digitatum yadokarivirus 1	unclassified ssRNA viruses
Lichen RdRp-encoding sequence 55	partial	BLWB01000055	CAGACCCTGCCTTGTTATGTATCTACCATACCAATCTATTAAAGGTACTAGATATGTAGGTATAAACCCTATTATCCCTTGTGGTATAGCAAATTCTGCGTCCCATTGATTTGATCTGCCTATCTCATCTTTAGTTATATGATTCAACATCCCTTCTAGATAACTAGTATGTGCTGGCTTTATTGGGTCCGTCTCTTCTATCAACTTTAGTCTTTCCAATATGTCTGGTGGAGGTACTGGTGAATGCCGTGCTCCTCCTATGTTAAAATGTTCTTCCACGACATTCTCATCGCTTAGTAATCCTTCTTTACACATTATTGTTTCAACTTTCCCACTGAATACAACCTGAGTAAAGTCAGGCGTTAGCGTGGCTAGCCCTGCACAACTAGTTGTGCCATA…	2062	71	8.14549	0	0	Penicillium roseopurpureum chrysovirus 1	Chrysoviridae
Lichen RdRp-encoding sequence 56	partial	BLWB01000056	CAACCTCACGTTGATATGTATCTAAATCGACTCGGAAGTCGGTATGGTATATGCACTGATTAATTGTTAAGAATGGTGAAACCATTCTGACAAAGTCAGTCCAAACGAAGCCTAAAAAATGTATGGAATGGTAAGATGTATGAATCTTACACTTTGAAAGAGAAATTTCCATCTGGAATTCCCTCTTTAGCGCGCTAACATAATTTTTAAAATTGAAATGAGAAATATCCATGATATTATCATCACCACAAATTAAAGATCGATCCAAGAGAGCTGGATCATAGTACGCAACCAAGATAGCATGGCAAATGCTACCAATTAAATTCGTAAAACCTGAACCGGACGCGATGCCGTGTGTTTTAAGAAATAAATGTTGATCTTTCTTCTTTATTGAAGAAT…	1536	30	5.13021	0	0	Galbut virus	unclassified RNA viruses
Lichen RdRp-encoding sequence 57	partial	BLWB01000057	TGATAAAAATATATAATTGGTTATCACTTATGCACAGAACATAATTCGTTGTGACCTACAAACACTAAGTAAATAGACAGCATGTCACAAAAAACTGAGTCAGTAACTCGTTTTTTGAATAGGAGGGAGAAGACAGAAGTGAACCGGCTGCCTGTTGATAAAAGTCGGGAAGCATTCGAGAAGTTCGCTAGTGCCGGCGGTTCGCCTGGCGCGGTTGAGAGAATATTTTGCGAATATTGTAGATGTGCCGCCGAAACAGCCCACCCATGCACTTACTCACTTGATTCCGAGAAGAGTATGATGCCCGGGGCTTGGATCGGTGATGCTGTTCTGCTGCTGGACTTGAGGTTGCTATGTAGCACTGAAGAGAGGGTGGATAACAATAAAGTGCAGATGCTC…	1584	32	4.66477	0	0	Verticillium dahliae chrysovirus 1	Chrysoviridae
Lichen RdRp-encoding sequence 58	partial	BLWB01000058	ACCTCACGGTTGCTCAAGTGCAACATGAGATAAGGCGTACTTGCAACGAGATCTTCCGGAAGAAGATCACCGAACGAGAGATTTACCACCCCTATGCTCCATCCGTGCATGCCAACTATACGCAATCGCGCAATGAGTTCGGCACGCTCGGAACGTTAATGGAGTAACTACTGAAAGGAGACAACTCTCCTGAAGTGTTCAGTCGTGGTCTAATACTTGACGAAGAGAAAAACACCGGATCGGACTCGGATCGCTTCATTCCCTCACAAGAGTTACGTGCTCTTGTTGAGGTAAGATATTCAGAACTATATCAGAAGTGCCGAGAGGTCGCGATGGGCGAAGAGGCTATAGTAGACCTTCAAGGTCTCCCCGAAGCTTTAAAAATAAGAACTATTTCCA…	1540	29	4.54286	0	0	Wenzhou narna-like virus 1	Narnaviridae
