# Supplementary material for: Diverged and Active Partitiviruses in Lichen
Source: Front Microbiol. 2020 Oct 21;11:561344. doi: 10.3389/fmicb.2020.561344 (PMC7609399; doi:10.3389/fmicb.2020.561344)
Supplement: Supplementary Table 2 — Putative complete genomes of RNA viruses obtained from a lichen. [file Table_2.XLSX]

## Sheet: table S2
Virus	Name	Accession	length	Reads in dsRNA-seq	Average coverage	BLASTX
						accession	gene [virus]	e-velue	identity
LpaRV1	RNA1	LC533392	1948	468388	56316.3	dbjBAQ36631.1	RdRp [Fusarium solani partitivirus 2]	0	54
	RNA2	LC533393	1887	864424	109304	gbAYQ58322.1	capsid protein [Trichoderma atroviride partitivirus 1]	2e-33	25
	RNA3	LC533394	1868	431420	54387.2	no_data
	RNA4	LC533395	1844	1063724	131712	no_data
LpaRV2	RNA1	LC533396	1934	93073	11901.6	gbALM62245.1	RdRp, partial [Soybean leaf-associated partitivirus 1]	4e-151	46
	RNA2	LC533397	1842	50911	6538.49	gbAFY23215.1	coat protein [Diuris pendunculata cryptic virus]	1e-26	33
(genome set)	LpaRV3_RNA1	LC533398	2283	100843	10826.1	dbjBAD32677.1	RdRp [Helicobasidium mompa partitivirus V1-1]	0	62
	LpaRV6_RNA1	LC533399	1970	8359	1015.91	gbQBC36014.1	RdRp [Medicago sativa alphapartitivirus 2]	0	53
	LpaRV5_RNA1	LC533400	1867	28284	3579.63	gbAPG78241.1	RdRp, partial [Hubei partiti-like virus 27]	0	54
	LpaRV4_RNA1	LC533401	1860	41293	5415.36	gbAPG78241.1	RdRp, partial [Hubei partiti-like virus 27]	0	54
	RNA2a	LC533402	2156	49366	5401.55	gbAOR51391.1	putative capsid, partial [Partitivirus-like 4]	9e-153	42
	RNA2b	LC533403	1861	15991	1971.3	YP_007419078.1	capsid protein [Rosellinia necatrix partitivirus 2]	3e-92	39
	RNA2c	LC533404	1763	17488	2338.09	gbAYV61426.1	coat protein [Rhizoctonia oryzae-sativae partitivirus 1]	6e-68	36
	RNA2d	LC533405	1666	17084	2448.83	gbAYV61426.1	coat protein [Rhizoctonia oryzae-sativae partitivirus 1]	1e-77	34
	RNA3a	LC533406	1686	33068	4656.73	no_data
	RNA3b	LC533407	1582	28740	4189.65	no_data
LRV1	RNA1	LC533408	2122	12471	1310.21	gbAIU98624.1	RdRp [Gremmeniella abietina RNA virus 6]	0	69
	RNA2	LC533409	1282	6365	1046.66	gbAPP91270.1	hypothetical protein [Fusarium graminearum dsRNA mycovirus 5]	2e-41	38
	RNA3	LC533410	922	9059	2122.42	no_data
